# Supplementary material for: Imaging tripartite synapses using super-resolution microscopy
Source: Methods. 2020 Mar 1;174:81–90. doi: 10.1016/j.ymeth.2019.05.024 (PMC7144327; doi:10.1016/j.ymeth.2019.05.024)
Supplement: Supplementary data 1 [file mmc1.xml]

<?xml version="1.0" encoding="UTF-8" standalone="no"?><data:data><datasets><author>j.heller@ucl.ac.uk</author><type>0</type><dataset><value>1</value><reason>Data will be made available on request</reason><comments/></dataset></datasets></data:data>
